# Supplementary material for: Reduced Graphene Oxide Coating LiFePO4 Composite Cathodes for Advanced Lithium-Ion Battery Applications
Source: Int J Mol Sci. 2023 Dec 16;24(24):17549. doi: 10.3390/ijms242417549 (PMC10743949; doi:10.3390/ijms242417549)
Supplement: Supplementary file 1 [file ijms-24-17549-s001.zip]

Archive with 1 entries (1 files):
- ijms-2750420-supplementary.pdf
